# Supplementary material for: Construction of a prognostic risk model for uveal melanoma based on immune-related long noncoding RNA
Source: Medicine (Baltimore). 2024 Sep 6;103(36):e39385. doi: 10.1097/MD.0000000000039385 (PMC12431770; doi:10.1097/MD.0000000000039385)
Supplement: Supplementary file 1 [file medi-103-e39385-s001.xlsx]

## Sheet: SDC 1
AZGP1
B2M
CALR
CD1A
CD1B
CD1C
CD1D
CD1E
CD4
CD8A
CD8B
CD74
CTSB
CTSS
FCER1G
PDIA3
HFE
HLA-A
HLA-B
HLA-C
HLA-DMA
HLA-DMB
HLA-DOA
HLA-DOB
HLA-DPA1
HLA-DPB1
HLA-DQA1
HLA-DQA2
HLA-DQB1
HLA-DRA
HLA-DRB1
HLA-DRB5
HLA-E
HLA-F
HLA-G
HSPA1L
HSPA6
ICAM1
IFNA5
IFNA21
IFNG
KIR2DL1
KIR2DL3
KIR2DL4
KIR3DL1
KIR3DL2
KLRC1
KLRC2
KLRC3
KLRD1
LTA
CIITA
MICB
NFYC
LGMN
PSMB8
PSMC3
PSMC4
PSMC5
PSMD3
PSMD4
PSMD8
PSMD13
PSME1
PSME2
RELB
TAP1
TAP2
TAPBP
THBS1
SEM1
KLRC4
PSME3
IFI30
PROCR
TRPC4AP
CD209
TAPBPL
ERAP2
ULBP2
KIR3DL3
RAET1E
PI3
PPBP
CXCL16
CXCL8
CXCL10
CXCL9
CXCL11
CXCL1
CXCL12
CXCL13
CXCL2
PF4
XCL1
CXCL3
CCL13
CCL1
CCL8
TMSB10
DEFA4
LCN2
LCN1
S100A9
S100A8
DCD
S100A12
HTN3
LCN8
CCR10
CELA1
MMP12
BPIFB6
BPIFB2
TMSB4X
TMSB15A
S100B
S100A13
S100A6
DEFB105A
SERPIND1
S100P
S100A7
PGLYRP3
PGLYRP2
S100A10
S100A2
S100A11
S100A5
S100A3
S100A1
DEFB108B
HTN1
S100A7A
DEFB118
DEFB124
MAVS
S100A16
DEFB135
TINAGL1
SLC22A17
WFIKKN1
IL6
UMODL1
TGFB1
PF4V1
MMP9
APOBEC3G
NOD2
MBL2
PLAU
IL1B
PAEP
OBP2A
MX1
DDX58
IFNL1
IRF3
LBP
IFNB1
RBP5
FABP5
FABP3
BPIFA3
OASL
RBP7
FABP9
C8G
PI15
APOD
TNF
PRTN3
AEN
CYBB
ISG20
BCL3
ISG20L2
NOX5
NOX3
DUOX2
LRP1
IDO1
GDF15
STAT1
IFNL2
SOCS3
TNFSF10
CCL20
SOCS1
IRF1
IL15
APOBEC3F
PLAAT4
CHIT1
CD40
TLR7
PGC
IKBKE
ISG15
DHX58
TNFAIP3
MUC4
IL27
MAPT
LYZ
CCL5
LEP
CSRP1
IRF5
CCR6
IL12B
TLR8
GNLY
BST2
FURIN
ADAR
TYK2
NEO1
MX2
TKFC
MSR1
SRC
ROBO3
SOD1
DLL4
STING1
SKIV2L
SEMG2
TNFRSF10A
CCL4
LALBA
APOBEC3H
TMPRSS6
MARCO
TNFSF11
KLRK1
JAK1
IRF7
IL18
APOBEC3A
IL7R
IFNAR2
SYTL1
APOBEC3C
HTR1A
CD40LG
CD14
HRG
IRF9
TRIM22
PPP4C
HMOX1
RNASE7
HDAC1
PIK3CG
RSAD2
PDGFRB
PDCD1
PCSK1
FASLG
IL22
VCAM1
PRDX1
GBP2
SLC29A3
OAS1
UNC93B1
TNFSF4
ACTA1
ACO1
CXCR1
CCL15
CCL14
CCL16
CCL19
CCL18
CCL17
CCL22
CCR3
ACKR2
CCR7
CCL27
CCR8
CCL2
CCL21
CCL3
CCL11
CCR5
CCL23
CCL25
CCL3L3
CCL4L2
CCR1
CCL24
XCL2
CXCR4
CXCR6
CCR4
CCL15-CCL14
PTK2B
CDH1
LTBP1
IL13
IL10
IL2
PPARG
FGR
CRP
PTGDR
CD86
HCK
VDR
OLR1
GRK2
TXK
RNASE2
CD79A
CD79B
SYK
BTK
BLNK
VAV1
RAC2
CHP1
PPP3R2
CHP2
NFATC2
NFATC4
CARD11
IKBKG
NFKBIA
NFKBIB
NFKBIE
CD19
CR2
PIK3R5
PIK3R3
AKT2
INPP5D
CD72
PTPN6
LILRB3
FCGR2B
PLCG2
PRKCB
IFITM1
CKLF
CMA1
CXCL17
CCN1
LECT2
SAA1
SAA2
SEMA3C
SEMA3G
SEMA4A
SEMA4B
SEMA4D
SEMA4G
SEMA6A
SEMA6B
SEMA6C
SEMA7A
SLIT1
TYMP
C5AR1
CCR9
CCRL2
CMKLR1
CXCR3
CXCR5
CYSLTR1
CYSLTR2
EDNRB
FPR1
FPR2
GPR17
GPR33
C5AR2
CXCR2
PLAUR
PLXNA3
PLXNB1
PLXNB2
PTAFR
ROBO1
XCR1
ADM
ADM2
AGT
AMBN
AMELX
AMH
ANGPTL5
APLN
AREG
MANF
BMP1
BMP4
BMP6
MYDGF
CD70
ADA2
CGA
CGB5
CGB7
CGB8
CHGB
CLEC11A
CMTM3
CNTF
CORT
CSF1
CSF2
CSF3
CTF1
CCN2
EBI3
EPGN
FAM3B
FAM3D
FGF18
FGF21
FGF23
FGF4
FGF7
FLT3LG
GAL
GAST
GCG
GDF11
GDF3
GDF7
GH1
GIP
GMFG
GREM1
GUCA2A
HDGF
IFNE
IFNW1
IGF1
IGF2
IL11
IL12A
IL16
IL17D
IL19
IL36RN
IL36A
IL36B
IL36G
IL1RN
IL20
IL21
IL23A
IL26
IL3
IL32
IL34
IL7
INHBA
INHBB
INHBC
INS
INSL3
INSL4
INSL5
INSL6
JAG2
LHB
LIF
LRSAM1
LTB
MDK
MIA
NGF
CCN3
NRTN
NTS
ENDOU
PDGFD
PDGFRL
PGF
PMCH
PNOC
POMC
PPY
PRLH
PROK1
PTHLH
RABEP2
REG1A
RETN
RETNLB
SCGB3A1
SECTM1
STC1
STC2
TAC1
TG
TGFB3
THPO
TNFSF13B
TNFSF14
TNFSF15
TNFSF18
TNFSF8
TNFSF9
TOR2A
TXLNA
UCN2
UCN3
UTS2
VGF
ACVRL1
ADRB2
AMHR2
ANGPTL2
ANGPTL4
ANGPTL6
APLNR
C3AR1
CSF1R
CSF2RA
CSF2RB
CSF3R
ESR1
ESRRA
FGFR1
FGFR2
FLT3
FLT4
FSHR
GALR2
GIPR
HNF4G
HTR3A
HTR3B
HTR3D
IFNGR2
IL10RA
IL10RB
IL11RA
IL12RB1
IL12RB2
IL15RA
IL2RB
IL17RA
IL17RD
IL17RE
IL18RAP
IL1R2
IL1RL2
IL20RB
IL21R
IL22RA2
IL27RA
IL2RA
IL2RG
IL31RA
IL4R
IL9R
LTBR
NPR1
NR0B1
NR1I2
NR1I3
NR4A1
NR5A1
NR5A2
NR6A1
NRP1
OGFR
OPRD1
OPRM1
PTGER1
PTGER3
PTGER4
PTGFR
RARG
RORC
RXRB
RXRG
S1PR2
SDC1
SDC2
SSTR2
TEK
TIE1
TNFRSF10C
TNFRSF12A
TNFRSF13B
TNFRSF13C
TNFRSF14
TNFRSF17
TNFRSF18
TNFRSF1A
TNFRSF1B
TNFRSF21
TNFRSF25
TNFRSF4
TNFRSF8
TNFRSF9
TSHR
TUBB3
VIPR2
ICAM2
ITGAL
ITGB2
PAK1
TYROBP
LCK
FCGR3A
FCGR3B
NCR1
NCR3
CD247
ZAP70
LCP2
LAT
PLCG1
SH3BP2
SHC4
SHC1
HCST
CD48
CD244
SH2D1B
SH2D1A
GZMB
PRF1
CD3D
CD3E
CD3G
PTPRC
ITK
GRAP2
CD28
ICOS
CTLA4
CDK4
RASGRP1
PRKCQ

## Sheet: SDC 2
AC068888.1
AC016924.1
GSEC
PDCD4-AS1
RARA-AS1
CNNM3-DT
AC021078.1
LINC01703
FGD5-AS1
AC097494.1
SNHG18
AC093484.4
U91328.1
AC055720.2
AL121944.1
LINC01089
BAIAP2-DT
GLIS2-AS1
AC008892.1
AL035071.1
SBF2-AS1
LINC01569
AP002748.4
STX17-AS1
AL354836.1
AL109976.1
LINC01023
ZNF22-AS1
AC005261.1
AL139289.1
LINC02298
TYMSOS
MIR181A2HG
CNN3-DT
AC118553.1
AC092718.3
HM13-IT1
AC006538.1
AL590617.2
CD27-AS1
ASB16-AS1
LYRM4-AS1
AC084824.4
AL118506.1
AL445222.1
ENTPD3-AS1
SLCO4A1-AS1
ZNF529-AS1
FGF14-AS2
AC012360.2
AC009065.2
LINC01278
A1BG-AS1
AC021087.4
ZNF667-AS1
AC011450.1
AL035587.1
AC104083.1
AL133520.1
AL117332.1
ZFAS1
AC017104.1
AL391988.1
FOXD3-AS1
AC104794.3
AC109309.1
AL691432.2
AL355353.1
AC004930.1
AL121899.1
AC015909.3
RNF207-AS1
AL049840.5
HCG18
AC006058.3
AL603839.3
KDM7A-DT
AC145423.1
AL035425.1
AC107464.2
TONSL-AS1
LINC01356
GAPLINC
AC010969.2
LY6E-DT
AL662791.1
ZNF793-AS1
U62317.1
CCDC183-AS1
SNHG7
AC021016.1
LINC01063
AC139530.1
MAP4K3-DT
OTUD6B-AS1
AC008555.4
AC011445.1
AL365434.2
WDR5B-DT
BANCR
ZNF582-AS1
AP001007.1
AC023983.2
AC093799.1
COA6-AS1
AC005261.3
CFAP58-DT
AC007038.1
LINC00963
TP53TG1
AC015912.3
AL161421.1
LINC02611
SNHG8
AP000894.4
AP005233.2
HCP5
AC022784.1
DLG5-AS1
ATP2A1-AS1
ST3GAL6-AS1
AC060766.3
AL137779.2
TMEM9B-AS1
SNHG15
AC018904.1
ARIH2OS
AC034231.1
PITPNA-AS1
AC009283.1
PRKCQ-AS1
AC131254.1
AC004803.1
AC002550.2
AL031673.1
LINC01006
SPART-AS1
AC147067.1
AC015818.2
LINC02610
AC007637.1
AL022332.1
MYLK-AS1
AC005330.1
ST20-AS1
LINC00518
LINC01521
TBX2-AS1
AC090825.1
AL031186.1
AC005332.1
LINC02021
HHLA3
AC010761.1
AC008771.1
TMEM44-AS1
LINC02761
ERICD
MIR22HG
AC091544.6
SNHG19
AL162171.1
LINC01909
LINC01752
AC002467.1
AP003352.1
LINC00265
LINC00665
AL357033.4
AGAP2-AS1
CKMT2-AS1
AC097359.2
AC012467.2
AC137894.1
GAS6-AS1
UBR5-AS1
LINC00638
AP000254.2
AC117500.2
NOP53-AS1
AC008736.1
HNRNPD-DT
MYG1-AS1
AL136368.1
AC100814.1
STK32A-AS1
PRRT3-AS1
AC107952.2
AC093157.1
AL022322.1
AL078590.2
AC079848.1
AC004816.1
AC106897.1
PXN-AS1
AATBC
AC009318.2
BNC2-AS1
AL355596.1
CTBP1-DT
PVT1
AC015726.1
BOLA3-AS1
ZNF710-AS1
AC008840.1
FOXD2-AS1
AC136475.3
AL596244.1
AC084018.1
CYTOR
AC138207.2
AC009902.2
CHL1-AS2
AC027130.1
AC011472.2
AC027644.3
AP001363.2
AL606760.1
AC069209.1
ZNF790-AS1
AP005121.1
AC245297.3
AL133415.1
AC027307.2
AC104031.1
AC008735.2
TRPM2-AS
AL451069.1
AP002360.1
AC012442.2
SH3PXD2A-AS1
TRIM52-AS1
AC040977.1
AC009812.1
MIR23AHG
TNS1-AS1
SLC25A21-AS1
AC016747.1
SPINT1-AS1
AL035461.2
AC068870.2
AC046168.2
AC006059.1
MAN1B1-DT
LINC01679
AC010542.5
AC008991.1
MGC16275
AC092747.4
AL359076.1
AL162231.2
AC093010.2
LINC02084
AC093110.1
AC007114.1
SYN3-AS1
SNHG6
AC124016.1
AC009065.5
ZNNT1
AC120053.1
AC090044.1
AC016888.1
AC018529.1
SNHG16
AL359962.2
SOS1-IT1
LINC02328
HCG20
CENATAC-DT
BX322562.1
AC006042.1
AL121820.2
AC012313.2
AC109322.1
AC026471.4
LINC01963
AC103563.7
AC104129.1
AL117336.2
AC012313.1
AL513165.1
AC093673.1
SNHG32
AL354892.2
AC006435.2
AL162457.2
AC093297.2
AC008591.1
BX293535.1
LINC00622
AC010834.3
AL445250.1
AL589843.1
HLA-F-AS1
Z99572.1
AL359921.2
GAS5
TPT1-AS1
AC010186.3
AL513550.1
AC007608.1
AC100791.3
AL390198.1
SOX1-OT
AC018529.2
AC069281.2
EPB41L4A-AS1
ZNF571-AS1
AL441992.1
AC067852.2
AC009812.4
TFAP2A-AS1
CHASERR
IDI2-AS1
NCKAP5-AS2
AC004067.1
GAS5-AS1
ZBTB11-AS1
AC036214.2
ACVR2B-AS1
PRKAR1B-AS1
AC138207.5
AC008556.1
AC025265.1
AC008443.4
AC137932.2
TEX41
AC012645.1
LINC01531
AC027796.4
PPP1R14B-AS1
PCAT6
HRAT92
LINC01535
TMCC1-AS1
ZNF350-AS1
SNHG5
AC124798.1
AC006449.2
LHFPL3-AS1
PRR34-AS1
AC005076.1
GS1-124K5.4
AC103974.1
NUP50-DT
AC135050.6
SNHG11
AL604028.1
LINC01637
PP7080
TAF1A-AS1
AC040970.1
AL606834.1
LINC00404
AL121985.1
AL049838.1
PSMB8-AS1
CIRBP-AS1
AC060780.1
ZNF426-DT
AP000892.3
AC016876.1
AL031775.1
ILRUN-AS1
HCG11
AC034198.2
OIP5-AS1
AC125257.1
AL162377.1
LINC00623
AC026356.1
CCDC140
AC000123.1
AL391422.4
AC009237.14
AC103706.1
MIR4435-2HG
LINC01198
SNHG29
YTHDF3-AS1
BX537318.1
MSC-AS1
AL353699.1
INSYN1-AS1
LINC02367
AL512791.1
AP001330.4
AC138696.2
AC016065.1
PELATON
AL157871.2
AC091563.1
LINC01137
AC026691.1
AC026979.2
AC090198.1
AC092535.5
